# Supplementary material for: Synthesis of Polyimides, Polyamides, and Poly(Amide-Imides) in the “Green” Solvent N-Butyl-2-Pyrrolidone (TamiSolve NxG): Features, Optimization, and Versatility
Source: Int J Mol Sci. 2026 Jan 27;27(3):1252. doi: 10.3390/ijms27031252 (PMC12898531; doi:10.3390/ijms27031252)
Supplement: Supplementary file 1 [file ijms-27-01252-s001.zip]

Archive with 1 entries (1 files):
- ijms-4096586-supplementary.pdf
